# Supplementary material for: Investigating the Mechanisms of Jieduquyuziyin Prescription Improves Lupus Nephritis and Fibrosis via FXR in MRL/lpr Mice
Source: Oxid Med Cell Longev. 2022 Jul 9;2022:4301033. doi: 10.1155/2022/4301033 (PMC9288302; doi:10.1155/2022/4301033)
Supplement: Supplementary Materials — We provided clinical information of patients and Western blot images as supplementary materials, the clinical information including various clinical physiological and pathological indicators of patients with lupus nephritis and the control group. And Western blot images contain complete images of Western blot bands. [file 4301033.f1.zip › patient's clinical information.txt]

LN																															
	Basic patient information				kidney function		antinuclear antibody			complement		urine routine				Puncture pathological description		Immunofluorescence							Immunohistochemistry						Diagnostic summary
	Name	age	patient number	gender	Cr(umol/L)	BUN(umol/L)	Anti-Double-Stranded DNA (ds-DNA) Antibodies	Anti-Sm antibody	ANA1:1000	C3g/L	C4g/L	Urine protein	Urine red blood cells (pcs/ul)	Urinary leukocytes (pcs/ul)	ESR (erythrocyte sedimentation rate)	mesangial area and peripheral loops	"PASM-Masson tubulointerstitium, epithelial cells, basement membrane"	IgA	IgG	IgM	C3	C4	C1q	Fp	IgA	IgG	IgM	C3	HBsAg	HBcAg	
1	Ji **	53 years old	##18	Female	63	none	<25.00	positive	1:1000	1.01	0.226	33.2	11	3	45	"Puncture of the lower pole of the right kidney of 24 glomeruli, the mesangial area was not significantly widened, and the peripheral loop was well opened."	"See the formation of pushpin protrusions outside the vascular loop, mild acute renal tubulointerstitial lesions, granular degeneration of multi-dry tubular epithelial cells, a small amount of protein casts in the renal tubular lumen, and chronic kidney damage, with the phenotype of several renal tubules Basement membrane thickening. No definite lesions were found in the small arteries."	¡¾+¡¿	¡¾++¡¿	¡¾++¡¿	¡¾++¡¿	¡¾-¡¿	¡¾+++¡¿	¡¾-¡¿	¡¾-¡¿	¡¾+¡¿	¡¾+¡¿	¡¾+¡¿	¡¾-¡¿	¡¾-¡¿	LN-V type
2	Cai **	39 years old	##40	Female	130	none	feminine	feminine	1:320	0.397	0.117	188.1	1242	73	2	"8 of the 25 glomeruli in the ""right kidney inferior pole puncture"" were discarded, the mesangial area of ??the non-abandoned glomerulus was moderately widened, the mesangial cells proliferated, the matrix increased, the peripheral loop was open well, and the peripheral loop was fused in focal segments Dilation, and occasionally the peripheral loop is adhered to the balloon wall, and the balloon wall is thickened."	"Negative, mild tubulointerstitial acute + chronic lesions, multiple small foci of granular degeneration of tubular epithelial cells, with small foci of tubular atrophy, protein casts and erythrocyte casts in the renal tubule lumen, small interstitial lymphoid, Plasma cells and scattered neutrophils infiltrated. No definite lesions were found in the small arteries."	¡¾-¡¿	¡¾-¡¿	¡¾-¡¿	¡¾+¡¿	¡¾-¡¿	¡¾-¡¿	¡¾-¡¿	¡¾-¡¿	¡¾-¡¿	¡¾-¡¿		¡¾-¡¿	¡¾-¡¿	Glomerular moderate mesangial proliferative lesions
3	Chen **	28 years old	##04	Female	78	none	270.62	feminine	1:320	0.132	<0.0167	503.8	184	129	58	"Puncture of the inferior pole of the right kidney showed 36 glomeruli, the volume of the tangential spheroids increased, and 3 of them were accompanied by fibrocytic crescent formation. In the remaining glomerular mesangial area, the mesangial area was mild to moderate, and segmental was moderate, mesangial cell hyperplasia and matrix increased, the peripheral loop was open, and the balloon wall was thickened."	"Diffuse pinnacle processes were formed in the peripheral loops, and thin thread-like deposits of rheinophilic substances were seen outside the loops. The renal tubulointerstitial lesions were moderate, with granular degeneration of lamellar tubular epithelial cells, protein casts in the tubular lumen, and small foci of lymphoid and plasma cell infiltration in the interstitium. No definite lesions were found in the small arteries."	¡¾+¡¿	¡¾++¡¿	¡¾++¡¿	¡¾+++¡¿	¡¾++¡¿	¡¾++++¡¿	¡¾-¡¿	¡¾+¡¿	¡¾+¡¿	¡¾+¡¿	¡¾+¡¿	¡¾-¡¿	¡¾-¡¿	LN: ¢ô+V type
4	Liu *	17 years old	##93	Female	5156	none	785.2	positive	1:1000	0.204	0.044	220.3	6494	59	26	"Kidney puncture of 31 glomeruli, the volume of the tangential bulb increased, the mesangial area was moderately to severely widened, the mesangial cells proliferated, the matrix increased, the peripheral loop was open, and some peripheral loops were fused and expanded, and 2 glomerular segments Peripheral loop fibrinoid necrosis."	"Occasionally, the mesangial area of ??rheinophilic deposition. Acute tubulointerstitial lesions were mild with chronic kidney damage, multiple small foci of granular degeneration of tubular epithelial cells, protein casts and erythrocyte casts were seen in the tubular lumen, and a small foci of lymphoid and plasma cell infiltration in the interstitium. No definite lesions were found in the small arteries."	¡¾+¡¿	¡¾+¡¿	¡¾+¡¿	¡¾+++¡¿	¡¾+¡¿	¡¾+¡¿	¡¾-¡¿	¡¾+¡¿	¡¾+¡¿	¡¾+¡¿		¡¾-¡¿	¡¾-¡¿	LN-IV type
5	Zhou **	36 years old	##18	Female	126	none	feminine	feminine	1:320	0.6	0.209	27.1	3	3	86	"Puncture of the lower pole of the right kidney 15 glomeruli, 1 fibrocytic crescent (PASM piece), the mesangial area of ??the remaining glomerulus was slightly widened, 3-8 neutrophils were infiltrated per sphere, peripheral The loops are poorly opened, and the peripheral loops of the segments are fused and expanded. Thickening of the balloon wall."	"Microthrombosis was seen in individual glomeruli. The acute tubulointerstitial lesions were moderate, and the chronic lesions were mild. Sheet-like granular degeneration of tubular epithelial cells, small focal vacuolar degeneration, several small foci of tubular atrophy, thickened basement membrane, protein casts and individual inflammatory cell casts in the renal tubules, and multiple small foci of lymphoid and plasma cell infiltration in the interstitium . No definite lesions were found in the small arteries."	¡¾-¡¿	¡¾+¡¿	¡¾-¡¿	¡¾++¡¿	¡¾+¡¿	¡¾++¡¿	¡¾-¡¿	¡¾¡À¡¿	¡¾¡À¡¿	¡¾¡À¡¿		¡¾-¡¿	¡¾-¡¿	"Mainly mesangial hyperplasia with endothelial cell hyperplasia and neutrophil infiltration, the morphology may be consistent with LN-IV"
6	Zhao **	36 years old	##59	Female	60	none	none	none	none	none	none	277.3	273	72	8	"Right renal inferior pole puncture 32 glomeruli were discarded, and the mesangial area of ??the non-discarded glomerulus was severely widened, mesangial cells proliferated, matrix increased, endothelial cells proliferated, and peripheral loops were poorly opened. Thickening of the balloon wall."	"In the mesangial area, subendothelial and occasional subepithelial deposition of rhododendrons, white gold ears were formed. The acute tubulointerstitial lesions were moderate, chronic lesions were mild, granular tubular epithelial cell degeneration, 2 small foci of tubular atrophy, basement membrane thickening, and small foci of lymphocytic infiltration in the interstitial surrounding atrophic tubules. No definite lesions were found in the small arteries."	¡¾+++¡¿	¡¾+++¡¿	¡¾+¡¿	¡¾+++¡¿	¡¾+++¡¿	¡¾+++¡¿	¡¾+¡¿	¡¾+¡¿	¡¾+¡¿	¡¾+¡¿		¡¾-¡¿	¡¾-¡¿	"Diffuse intraglomerular proliferative lesions, LN-IV"
7	Dong **	29 years old	##48	Female	57	none	feminine	positive	1:1600	0.966	0.488	260.4	16	86	none	"Puncture of the lower pole of the right kidney 24 glomeruli were discarded, the mesangial area of ??the non-discarded glomerulus was slightly widened, and the peripheral loop was well opened. Thickening of the balloon wall."	"Occasionally, there are linear rheinophilic deposits outside the vascular loops with thin linear rheinophilic deposits. Mild acute tubulointerstitial lesions, small focal granular degeneration of tubular epithelial cells, and small vacuolar degeneration of individual tubular epithelial cells accompanied by chronic kidney injury, manifested as a small focus of tubular atrophy, and protein tubes in the tubular lumen Type, interstitial number of small focal lymphocytic reaction, small foci of lymphocytic infiltration. No definite lesions were found in the small arteries."	¡¾++¡¿	¡¾+++¡¿	¡¾+¡¿	¡¾++¡¿	¡¾+¡¿	¡¾+++¡¿	¡¾-¡¿	¡¾+¡¿	¡¾+¡¿	¡¾+¡¿		¡¾-¡¿	¡¾-¡¿	LN-II
8	Zhan **	20 years old	##90	Female	57	none	92.9	feminine	1:32	none	none	146.6	606	63	6	"One of the 67 glomeruli in the ""right kidney inferior pole puncture"" was discarded, and the mesangial area of ??the non-abandoned mesangium was moderately to severe and partially enlarged, mesangial cell hyperplasia, stromal thickening, and focal endothelial cell hyperplasia. The opening of the peripheral loop was poor, a few peripheral loops were fused and expanded, one peripheral loop was adhered to the balloon wall, and the segmental peripheral loop was thickened."	"Individual ball subcutaneous ruber deposition, white gold ear formation. Mild acute and chronic lesions in the tubulointerstitium, small foci of granular degeneration of tubular epithelial cells everywhere, several small foci of tubular atrophy, thickened basement membrane, protein casts and erythrocyte casts in the renal tubular lumen, and small foci of interstitium Infiltration of lymphocytes and plasma cells. No definite lesions were found in the small arteries."	¡¾++++¡¿	¡¾++++¡¿	¡¾++++¡¿	¡¾++++¡¿	¡¾++++¡¿	¡¾++++¡¿	¡¾++¡¿	¡¾+¡¿	¡¾+¡¿	¡¾+¡¿		¡¾-¡¿	¡¾-¡¿	LN-IV
9	Cao **	28 years old	##22	Female	62	none	feminine	positive	1:320	0.853	0.165	43.2	63	8	46	"Right renal inferior pole puncture 2 out of 46 glomeruli were discarded, the mesangial area of ??individual glomerular segments was moderately widened, mesangial cells proliferated, and the mesangial area of ??the remaining glomeruli had no obvious widening, vascular loops There was marked thickening, the peripheral loop was open and stiff, and the balloon wall was slightly thickened."	"The formation of spikes outside the vascular loop, mild acute renal tubulointerstitial lesions, granular degeneration of hyperplastic tubular epithelial cells, a small amount of protein casts in the tubular lumen, and chronic kidney damage, with the phenotype of several tubular bases Membrane thickening. No definite lesions were found in the small arteries."	¡¾++¡¿	¡¾++¡¿	¡¾+¡¿	¡¾+¡¿	¡¾+¡¿	¡¾++¡¿	¡¾-¡¿	¡¾+¡¿	¡¾+¡¿	¡¾+¡¿		¡¾-¡¿	¡¾-¡¿	LN-V
10	Lu **	56 years old	##47	male	123	none	feminine	feminine	<1:100	0.73	0.22	287.2	377	43	none	"16 of the 31 glomeruli in the ""right kidney inferior pole puncture"" were discarded, the mesangial area of ??the non-discarded glomerulus was severely enlarged, the mesangial cells were proliferated, the matrix was thickened, the peripheral loop was open and stiff, and the balloon wall was thickened ."	"Occasionally, the subcutaneous fiendurophilic deposits in the mesangial area are accompanied by the formation of outer pinnacles with thin thread-like fiendurophilic deposits. The acute and chronic lesions of the renal tubulointerstitium were moderate, with patchy tubular atrophy, thickening of the basement membrane, multifocal granular degeneration of the tubular epithelial cells, protein casts in the tubular lumen, and several small foci in the interstitium. Focal lymphocyte and plasma cell infiltration, fibrosis [1+]. A small arterial hyaline degeneration."	¡¾-¡¿	¡¾+++¡¿	¡¾++¡¿	¡¾++¡¿	¡¾++¡¿	¡¾++¡¿	¡¾-¡¿	¡¾-¡¿	¡¾+¡¿	¡¾+¡¿		¡¾-¡¿	¡¾-¡¿	"Moderate-to-severe mesangial proliferative lesions of the glomerulus with thickening of vascular loops, formation of pinnacles, and spherical waste (16/31) were considered secondary changes."
11	Liu *	23 years old	##88	Female	102	none	feminine	feminine	1:320	0.239	0.034	538.5	85	53	29	"Right kidney inferior pole puncture 40 glomeruli, 2 spheroids were discarded, 2 spherules were infiltrated with a large number of neutrophils up to 5-15/sphere with mesangial hyperplasia, increased mesangial matrix, peripheral loops were open and stiff, Diffuse thickening of the basement membrane and mild thickening of the balloon wall."	"Diffuse subendothelial mass deposition, occasional mesangial deposition of rhodopsin. Acute tubulointerstitial lesions are moderately associated with chronic kidney injury. Multifocal granular degeneration of tubular epithelial cells, individual tubular brush border shedding, bare membrane formation, a small focal tubular atrophy, basement membrane thickening, protein casts and a few exfoliated cell casts in the tubular lumen, interstitial Multiple small foci, one focal lymphocyte and plasma cell infiltration, and one small focal neutrophil infiltration]. Small movement without obvious lesions."	¡¾++++¡¿	¡¾-¡¿	¡¾++¡¿	¡¾++++¡¿	¡¾+¡¿	¡¾++¡¿	¡¾-¡¿	¡¾+¡¿	¡¾+¡¿	¡¾+¡¿		¡¾-¡¿	¡¾-¡¿	LN-IV
12	Zheng **	33 years old	##81	Female	81	none	<25.00	weak positive	<1:100	0.935	0.273	6.9	1099	18	9	"Kidney puncture of 32 glomeruli, the mesangial area was not significantly widened, the peripheral loop was well opened, and the balloon wall was slightly thickened."	"Negative, mild acute and chronic renal tubulointerstitial lesions, multiple small foci of granular degeneration of tubular epithelial cells, a small foci of tubular atrophy, thickening of the basement membrane, and protein casts and erythrocyte casts in the renal tubular lumen. No definite lesions were found in the small arteries."	¡¾+¡¿	¡¾+¡¿	¡¾+¡¿	¡¾+++¡¿	¡¾-¡¿	¡¾-¡¿	¡¾-¡¿	¡¾+¡¿	¡¾-¡¿	¡¾+¡¿	¡¾¡À¡¿	¡¾-¡¿	¡¾-¡¿	"IgA nephropathy, pathological grade I."
13	Zhu **	59 years old	##64	Female	167	none	<25.00	positive	1:1000	0.428	0.08	451.6	505	62	16	"Kidney puncture of 18 glomeruli, the volume of the tangential glomerulus increased in a lobulated shape, the mesangial cells and endothelial cells proliferated, some peripheral loops were poorly opened, one ball was accompanied by the formation of cellular small crescents, and one peripheral loop was Balloon wall adhesions."	"Occasionally, subendothelial deposition of erythrophilic substances was seen. Acute and moderate lesions in the renal tubulointerstitium, granular degeneration of lamellar tubular epithelial cells, degeneration of individual vacuoles, protein casts in the tubular lumen, and infiltration of small foci of lymph and plasma cells in the interstitium. No definite lesions were found in the small arteries."	¡¾-¡¿	¡¾-¡¿	¡¾-¡¿	¡¾+++¡¿	¡¾-¡¿	¡¾+++¡¿	¡¾-¡¿	¡¾+¡¿	¡¾+¡¿	¡¾+¡¿	¡¾+¡¿	¡¾-¡¿	¡¾-¡¿	"The morphology is consistent with the changes of intracapillary proliferative glomerulonephritis. Combined with clinical, it can be consistent with LN-IV."
14	Zhang **	47 years old	##36	Female	61	none	<25.00	feminine	<1:100	0.473	0.479	105.1	46	72	none	"Right renal inferior pole puncture 1 of 32 glomeruli was nearly spherical, 3 fibrocytic small crescents formed, 4 globular, 4 segmental mesangial severe enlargement, mesangial cells Mainly hyperplasia, increased matrix, peripheral loop atresia; severe acute lesions of the remaining glomerular interstitium, mild to moderate widening of chronic lesions, mesangial cell proliferation, increased matrix, good peripheral loop opening, and thickening of the balloon wall ."	"Negative, the acute tubulointerstitial lesions were moderate, and the chronic lesions were mild. Several foci of granular degeneration of tubular epithelial cells, a small foci of tubular atrophy, thickening of the basement membrane, and protein casts and erythrocyte casts were seen in the tubular lumen. No definite lesions were found in the small arteries."	¡¾-¡¿	¡¾-¡¿	¡¾-¡¿	¡¾-¡¿	¡¾-¡¿	¡¾-¡¿	¡¾-¡¿	¡¾+¡¿	¡¾+¡¿	¡¾+¡¿	¡¾¡À¡¿	¡¾-¡¿	¡¾-¡¿	Morphology may conform to LN-IV
15	Sun**	age	##20	Female	68	none	<25.00	feminine	1:320	0.629	0.091	33.9	32	7	25	"Right renal inferior pole puncture 2 of the 41 glomeruli were discarded, the mesangial area of ??the focal segment of the non-discarded glomerulus was slightly widened, the mesangial matrix was mainly increased, and the peripheral loop was well opened. About 1/3 of the glomerular balloon wall is thickened."	"The formation of pinnacles outside the vascular loop can be seen, the acute tubulointerstitial lesions are moderate, the granular degeneration of lamellar tubular epithelial cells, a small foci of tubular atrophy parallel to the atrophic bulb, and erythrocyte casts are seen in the tubular lumen. No definite lesions were found in the small arteries."	¡¾+¡¿	¡¾++¡¿	¡¾++¡¿	¡¾++¡¿	¡¾+¡¿	¡¾++¡¿	¡¾-¡¿	¡¾+¡¿	¡¾+¡¿	¡¾+¡¿	¡¾+¡¿	¡¾-¡¿	¡¾-¡¿	Consistent with lupus nephritis (LN-V).
16	Hu **	68 years old	##01	Female	74	none	<25.00	feminine	<1:100	0.362	0.065	47.9	796	32	none	"2 of the 31 glomeruli in the ""right kidney inferior pole puncture"" were discarded, and the tangential volume of the undiscarded glomerulus increased, showing diffuse intraglomerular hyperplasia, mainly mesangial cell proliferation, and increased stroma. Endothelial cell proliferation in the loop resulted in poor vascular loop opening, hematoxylin corpuscle and platinum ear-like changes, and focal segmental balloon wall thickening and stratification."	"The mesangial area and subendothelial deposition were seen. The tubulointerstitial acute and chronic lesions were mild. Multiple small foci of granular degeneration of tubular epithelial cells, several small foci of tubular atrophy, thickening of basement membrane, protein casts and erythrocyte casts in the renal tubular lumen, one protein cast exposed in the interstitium, and multiple spots in the interstitium Small focal lymphoid and plasma cell infiltration, fibrosis (1+). Thickening of the elastic lamina of the interlobular arteries."	¡¾+++¡¿	¡¾¡À¡¿	¡¾++¡¿	¡¾++++¡¿	¡¾++¡¿	¡¾++¡¿	¡¾-¡¿	¡¾+¡¿	¡¾+¡¿	¡¾+¡¿	¡¾+¡¿	¡¾-¡¿	¡¾-¡¿	LN-IV type.
17	Hu **	24 years old	##47	Female	114	none	532.72	feminine	1:1000	0.243	0.034	102.8	361	390	12	"In the puncture of the lower pole of the right kidney, 1 cellular and 1 fibrocytic small crescent was found in the 44 glomeruli. The volume of the tangential sphere of the remaining glomeruli increased, the mesangial area was moderately to severely widened, the mesangial cells and endothelial cells proliferated, the peripheral loop of the segment was poorly opened, and the balloon wall was thickened."	"Subepithelial thin thread, occasionally subendothelial mass of rheinophilic deposits, and occasionally the formation of pinnacles can be seen. The acute tubulointerstitial lesions were mild, with small focal granular degeneration of tubular epithelial cells, individual vacuolar degeneration, and protein casts in the tubular lumen. No definite lesions were found in the small arteries."	¡¾+++¡¿	¡¾+¡¿	¡¾+++¡¿	¡¾++++¡¿	¡¾++++¡¿	¡¾++¡¿	¡¾+¡¿	¡¾+¡¿	¡¾+¡¿	¡¾+¡¿		¡¾-¡¿	¡¾-¡¿	LN-IV+V
18	Xi **	22 years old	##51	Female	66	none	feminine	positive	1:320	0.671	0.116	253.9	1130	49	65	"Puncture of the lower pole of the right kidney in 29 glomeruli, the mesangial area was not significantly widened, the peripheral loop was well opened, and the balloon wall was slightly thickened."	"Occasionally, granular rheinophilic deposits of cells outside the vascular loops were seen. The acute tubulointerstitial lesions were mild, with small focal granular degeneration of tubular epithelial cells, and individual protein casts were seen in the tubular lumen. No definite lesions were found in the small arteries."	¡¾++¡¿	¡¾+++¡¿	¡¾+¡¿	¡¾+++¡¿	¡¾+¡¿	¡¾+++¡¿	¡¾-¡¿	¡¾+¡¿	¡¾+¡¿	¡¾+¡¿		¡¾-¡¿	¡¾-¡¿	Compliant with LN-¢ñ
19	Xu **	36 years old	##80	Female	69	none	<25.00	feminine	1:320	0.526	0.077	"56,.1"	4	18	12	"Right renal inferior pole puncture 4 of the 37 glomeruli were discarded, and 1 fibrocytic annular body and 1 cellular small crescent were adhered to the peripheral loop. In the remaining glomeruli, the mesangium was mildly to moderately widened, mesangial cells also proliferated, the peripheral loops were well opened, the balloon wall was thickened, and segments were delaminated."	"Negative, acute and chronic renal tubulointerstitial lesions are mild, several small foci of renal tubular epithelial cell granular degeneration, several small foci of tubular atrophy, thickening of the basement membrane, protein casts and red blood cell casts are seen in the renal tubule lumen, interstitial There are multiple small focal or focal lymphoid and plasma cell infiltration in the plasm, and fibrosis [1+]. No definite lesions were found in the small arteries."	¡¾++¡¿	¡¾-¡¿	¡¾++¡¿	¡¾++¡¿	¡¾++¡¿	¡¾++¡¿	¡¾-¡¿	¡¾+¡¿	¡¾+¡¿	¡¾+¡¿	¡¾+¡¿	¡¾-¡¿	¡¾-¡¿	"Combined with clinical, tend to LN-¢ò."
20	Shan **	18 years old	##88	male	130	none	<25.00	feminine	1:100	0.365	0.046	277.7	437	151	none	"Puncture of the lower pole of the right kidney 36 glomeruli, 1 cellular annular body, 2 cellular small crescents, the mesangial area of ??the remaining glomeruli was severely widened, the mesangial cells were mainly proliferated, and the mesangial The matrix also increased, endothelial cells proliferated, peripheral loops were poorly opened, and the balloon wall was thickened."	"Negative, acute tubulointerstitial lesions with moderate chronic kidney injury, granular degeneration of lamellar tubular epithelial cells, small focal tubular atrophy, thickening of the basement membrane, protein casts, red blood cell casts, interstitial Prime number of small foci of lymphoid and plasma cell infiltration. No definite lesions were found in the small arteries."	¡¾+¡¿	¡¾++¡¿	¡¾++¡¿	¡¾+++¡¿	¡¾++¡¿	¡¾+++¡¿	¡¾+¡¿	¡¾+¡¿	¡¾+¡¿	¡¾+¡¿	¡¾+¡¿	¡¾-¡¿	¡¾-¡¿	"Severe mesangial and endothelial proliferative lesions of the glomerulus with crescent formation and ""bright"" fluorescence tend to be secondary to autoimmune connective tissue disease or LN."
																															
Normal																															
Pathology number	Name	date received	Date of acquisition	report date	Pathological diagnosis	gender	age	Organization type																							
2010245	Wu Yiyuan	2020-12-24 16:02	2020-12-25	2020-12-28 13:49	"1. (Right ureter) invasive urothelial carcinoma, high-grade, infiltrates the lamina propria and submucosal, and small foci infiltrate the ureter muscle layer. A small amount of bladder tissue is connected to the lower end of the ureter, and no cancer is found at the margin. See cancer (0/1) 2, (right kidney) cortex, medulla and renal pelvis were not found cancer.
Supplementary report
Pathology Number: 2010245 Report Status: Reviewed
Report date: 2020-12-29 Reporting doctor: Guo Xingmei Reviewing doctor: Sun Ping
Supplementary diagnosis: Immunohistochemical markers of cancer cells showed: CK20 (-), Ki-67 (40%+), P53 (90%+). MLH1(+), MSH2(+), MSH6(+), PMS2(+), suggesting normal function of DNA mismatch repair protein (pMMR).


"	male	69	Paracancer																							
2100621	Shan Qinfen	2021-01-21 13:41	2021-01-22	2021-01-26 09:44	"1. (Right ureter) Poorly differentiated carcinoma, infiltrating the full thickness of the vessel wall. No cancer was found at the incisal end of the ureter. No cancer was found in the right kidney. 2. (Right kidney) cyst."	Female	80 years old	Paracancer																							
2101757	Zhou Jianzhong	2021-02-26 08:59	2021-02-26	2021-03-02 08:59	"(Left kidney) Urothelial carcinoma of the renal pelvis, moderately differentiated, invaded the surrounding renal tissue, and no cancer was found in the left ureteral resection margin."	male	59 years old	Paracancer																							
2102111	Tao Lichen	2021-03-09 13:39	2021-03-10	2021-03-11 14:34	"(Right kidney) Renal parenchyma atrophy and chronic inflammation, chronic inflammation of the ureteropelvic mucosa, may be consistent with the pathological changes of the hydronephrotic non-functioning kidney."	Female	66	Paracancer																							
2103178	Lu Nanyang	2021-03-31 15:57	2021-04-01	2021-04-02 12:21	"(Right kidney + ureter) Invasive urothelial carcinoma, high grade, with vascular invasion, infiltration into the adipose tissue around the renal pelvis, chronic inflammation of the surrounding renal parenchyma, and no cancer at the ureteral margin and surrounding adrenal glands."	male	69	Paracancer																							
2009423	Lin Liming	2020-12-02 15:57	2020-12-03	2020-12-07 11:13	"1. (Right kidney) renal cell carcinoma, poorly differentiated, the cancer tissue invades the renal capsule, the tumor thrombus is found in the vessel, and the submucosal adipose tissue of the renal pelvis is invaded, and no cancer tissue is found at the ureteral resection margin. 2, (right) adrenal tissue."	male	64	Paracancer																							
2009439	Liu Huiliang	2020-12-02 13:51	2020-12-04	2020-12-07 13:50	"(Left kidney) Renal cell carcinoma, combined with immunohistochemistry, tends to be chromophobe renal cell carcinoma, with cancer tissue invading but not breaking through the renal capsule. Margins were negative. Note: If necessary, further genetic testing can be used to clarify the type of renal tumor."	male	35	Paracancer																							
2009498	Guo Xueying	2020-12-04 13:46	2020-12-04	2020-12-08 10:53	(Right kidney) Clear cell renal cell carcinoma.	Female	64 years old	Paracancer																							
2009514	Xu Yumei	2020-12-04 13:49	2020-12-07	2020-12-08 11:43	"(Left kidney) Papillary renal cell carcinoma, close to the renal capsule, no cancer in the renal pelvis mucosa, and no cancer in the left ureteral resection margin. There was no cancer in the left adrenal gland."	Female	69 years old	Paracancer																							
2009802	Yu Xiangqing	2020-12-14 13:41	2020-12-15	2020-12-16 09:20	"(Right kidney) Clear cell renal cell carcinoma, invading the inner side of the renal capsule, and no cancer was found at the cut edge."	male	67	Paracancer																							
